# Supplementary material for: Apremilast Improves Endothelial Glycocalyx Integrity, Vascular and Left Ventricular Myocardial Function in Psoriasis
Source: Pharmaceuticals (Basel). 2022 Jan 30;15(2):172. doi: 10.3390/ph15020172 (PMC8876564; doi:10.3390/ph15020172)
Supplement: Supplementary file 1 [file pharmaceuticals-15-00172-s001.zip]

Archive with 1 entries (1 files):
- pharmaceuticals-1530594-supplementary.pdf
